# Supplementary material for: Tandem Mass Tags Quantitative Proteome Identification and Function Analysis of ABC Transporters in Neofusicoccum parvum
Source: Int J Mol Sci. 2022 Aug 31;23(17):9908. doi: 10.3390/ijms23179908 (PMC9456026; doi:10.3390/ijms23179908)
Supplement: Supplementary file 1 [file ijms-23-09908-s001.zip]

Archive with 1 entries (1 files):
- ijms-1861981-supplementary.pdf
